# Supplementary material for: Integration of Epigenetic Mechanisms into Non-Genotoxic Carcinogenicity Hazard Assessment: Focus on DNA Methylation and Histone Modifications
Source: Int J Mol Sci. 2021 Oct 11;22(20):10969. doi: 10.3390/ijms222010969 (PMC8535778; doi:10.3390/ijms222010969)
Supplement: Supplementary file 1 [file ijms-22-10969-s001.zip]

Archive with 1 entries (1 files):
- ijms-1373717-supplementary.pdf
